# Supplementary material for: Wild Rabbit Exposure to Leishmania infantum, Toxoplasma gondii, Anaplasma phagocytophilum and Babesia caballi Evidenced by Serum and Aqueous Humor Antibody Detection
Source: Microorganisms. 2021 Dec 17;9(12):2616. doi: 10.3390/microorganisms9122616 (PMC8706172; doi:10.3390/microorganisms9122616)
Supplement: Supplementary file 1 [file microorganisms-09-02616-s001.zip]

Archive with 1 entries (1 files):
- microorganisms-1485433-supplementary.xlsx
