# Supplementary material for: Wild Rabbit Exposure to Leishmania infantum, Toxoplasma gondii, Anaplasma phagocytophilum and Babesia caballi Evidenced by Serum and Aqueous Humor Antibody Detection
Source: Microorganisms. 2021 Dec 17;9(12):2616. doi: 10.3390/microorganisms9122616 (PMC8706172; doi:10.3390/microorganisms9122616)
Supplement: Supplementary file 1 [file microorganisms-09-02616-s001.zip › microorganisms-1485433-supplementary.xlsx]

## Sheet: Φύλλο1
Table S1. Results of antibody detection against L. infantum, T. gondii, A. phagocytophilum and B. caballi in wild rabbits, in serum and in aqueous humor at individual level using different cut-off points.
	Serum				Aqueous humor
cut-off	01:25:00	01:25:00	01:25:00	01:50:00	01:25:00	01:25:00	01:25:00	01:50:00	01:10:00	01:10:00	01:10:00	01:10:00
a/a	Leish_S	Toxo_S	Anapl_S	Bab_S	Leish_A1	Toxo_A1	Anapl_A1	Bab_A1	Leish_A2	Toxo_A2	Anapl_A2	Bab_A2
1	0	0	0	0	0	0	0	0	0	0	0	0		0: negative
2	0	0	0	0	0	0	0	0	0	0	0	0		1: positive
3	0	0	0	0	0	0	0	0	0	0	0	0
4	0	0	1	1	0	0	1	1	0	0	1	1
5	0	0	0	0	0	0	0	0	0	0	0	0
6	0	0	0	0	0	0	0	0	0	0	0	0
7	0	0	1	1	0	0	0	0	0	0	0	0
8	0	0	0	0	0	0	0	0	0	0	0	0
9	1	0	0	0	1	0	0	0	1	0	0	0
10	0	0	0	0	0	0	0	0	0	0	0	0
11	0	0	0	0	0	0	0	0	0	0	0	0
12	1	0	0	0	0	0	0	0	0	0	0	0
13	0	0	0	0	0	0	0	0	0	0	0	0
14	0	0	0	0	0	0	0	0	0	0	0	0
15	0	0	1	0	0	0	1	0	0	0	1	0
16	0	0	0	0	0	0	0	0	0	0	0	0
17	0	1	0	0	0	1	0	0	0	1	0	0
18	0	0	0	0	0	0	0	0	0	0	0	0
19	0	0	0	1	0	0	0	1	0	0	0	1
20	0	0	0	0	0	0	0	0	0	0	0	0
21	0	0	0	0	0	0	0	0	0	0	0	0
22	0	0	0	0	0	0	0	0	0	0	0	0
23	0	0	0	0	0	0	0	0	0	0	0	0
24	0	0	0	0	0	0	0	0	0	0	0	0
25	0	0	0	0	0	0	0	0	0	0	0	0
26	0	0	0	0	0	0	0	0	0	0	0	0
27	0	0	0	0	0	0	0	0	0	0	0	0
28	0	0	0	0	0	0	0	0	0	0	0	0
29	0	0	1	0	0	0	0	0	0	0	0	0
30	0	0	1	0	0	0	0	0	0	0	0	0
31	0	0	0	1	0	0	0	0	0	0	0	1
32	0	0	1	0	0	0	1	0	0	0	1	0
33	0	0	1	0	0	0	0	0	0	0	0	0
34	0	0	0	0	0	0	0	0	0	0	0	0
35	0	0	0	0	0	0	0	0	0	0	0	0
36	0	0	0	0	0	0	0	0	0	0	0	0
37	0	0	0	0	0	0	0	0	0	0	0	0
38	0	0	0	0	0	0	0	0	0	0	0	0
39	0	0	0	0	0	0	0	0	0	0	0	0
40	0	0	0	0	0	0	0	0	0	0	0	0
41	0	0	0	0	0	0	0	0	0	0	0	0
42	0	0	0	0	0	0	0	0	0	0	0	0
43	0	0	1	0	0	0	1	0	0	0	0	0
44	0	0	0	0	0	0	0	0	0	0	0	0
45	0	1	0	0	0	0	0	0	0	0	0	0
46	0	0	0	0	0	0	0	0	0	0	0	0
47	0	0	0	1	0	0	0	0	0	0	0	0
48	0	0	0	0	0	0	0	0	0	0	0	0
49	0	0	0	0	0	0	0	0	0	0	0	0
50	1	0	0	0	0	0	0	0	0	0	0	0
51	0	0	0	0	0	0	0	0	0	0	0	0
52	0	0	0	0	0	0	0	0	0	0	0	0
53	0	0	0	0	0	0	0	0	0	0	0	0
54	0	0	0	0	0	0	0	0	0	0	0	0
55	0	1	0	0	0	0	0	0	0	0	0	0
56	0	0	0	0	0	0	0	0	0	0	0	0
57	0	0	1	0	0	0	0	0	0	0	1	0
58	0	0	1	0	0	0	0	0	0	0	0	0
59	0	0	0	1	0	0	0	0	0	0	0	0
60	0	0	1	0	0	0	0	0	0	0	0	0
61	0	0	1	0	0	0	0	0	0	0	1	0
62	0	0	0	0	0	0	0	0	0	0	0	0
63	0	0	0	0	0	0	0	0	0	0	0	0
64	0	0	0	0	0	0	0	0	0	0	0	0
65	0	0	0	0	0	0	0	0	0	0	0	0
66	0	0	0	0	0	0	0	0	0	0	0	0
67	0	0	1	1	0	0	0	0	0	0	1	0
68	0	1	0	0	0	0	0	0	0	0	0	0
69	0	0	0	0	0	0	0	0	0	0	0	0
70	0	0	0	0	0	0	0	0	0	0	0	0
71	0	0	0	0	0	0	0	0	0	0	0	0
72	0	0	0	0	0	0	0	0	0	0	0	0
